# Supplementary material for: Small Organic Compounds Mimicking the Effector Domain of Myristoylated Alanine-Rich C-Kinase Substrate Stimulate Female-Specific Neurite Outgrowth
Source: Int J Mol Sci. 2023 Sep 19;24(18):14271. doi: 10.3390/ijms241814271 (PMC10532424; doi:10.3390/ijms241814271)
Supplement: Supplementary file 1 [file ijms-24-14271-s001.zip]

Archive with 1 entries (1 files):
- ijms-2575346-supplementary.pdf
